# Supplementary material for: Deciphering the Role of Filamin B Calponin-Homology Domain in Causing the Larsen Syndrome, Boomerang Dysplasia, and Atelosteogenesis Type I Spectrum Disorders via a Computational Approach
Source: Molecules. 2020 Nov 26;25(23):5543. doi: 10.3390/molecules25235543 (PMC7730838; doi:10.3390/molecules25235543)
Supplement: Supplementary file 1 [file molecules-25-05543-s001.zip]

Archive with 2 entries (2 files):
- FLNB_Supplementary_Figure_988371.docx
- FLNB_Supplementary_Table_988371.docx
